# Supplementary material for: Distinct Plasma LPC Signatures Differentiate COVID-19 Sepsis from Other Sepsis Aetiologies
Source: Biomedicines. 2025 Aug 29;13(9):2110. doi: 10.3390/biomedicines13092110 (PMC12466981; doi:10.3390/biomedicines13092110)
Supplement: Supplementary file 1 [file biomedicines-13-02110-s001.zip]

Archive with 1 entries (1 files):
- biomedicines-3830538-supplementary.pdf
